# Supplementary material for: Development of Bi- and Tri-Layer Nanofibrous Membranes Based on the Sulfated Polysaccharide Carrageenan for Periodontal Tissue Regeneration
Source: Mar Drugs. 2023 Oct 28;21(11):565. doi: 10.3390/md21110565 (PMC10671875; doi:10.3390/md21110565)
Supplement: Supplementary file 1 [file marinedrugs-21-00565-s001.zip]

Archive with 1 entries (1 files):
- marinedrugs-2677831-supplementary.pdf
